# Supplementary material for: Multidimensional Recovery Trajectories Following Physiotherapy with or Without Pain Education in People with Chronic Low Back Pain
Source: J Clin Med. 2026 Mar 18;15(6):2320. doi: 10.3390/jcm15062320 (PMC13027208; doi:10.3390/jcm15062320)
Supplement: Supplementary file 1 [file jcm-15-02320-s001.zip]

Archive with 1 entries (1 files):
- jcm-4179045-supplementary.pdf
